# Supplementary material for: Force-velocity profile based training to improve vertical jump performance a systematic review and meta analysis
Source: Sci Rep. 2025 Jul 2;15:22468. doi: 10.1038/s41598-025-00870-1 (PMC12217789; doi:10.1038/s41598-025-00870-1)
Supplement: Supplementary file 1 — Supplementary Information. [file 41598_2025_870_MOESM1_ESM.xlsx]

## Sheet: Table -studiesoverview
Nr	Author (year)	Subjects	Sport level	Baseline jump height	Profile method	Intervention duration	Intervention type	Control group	Jump height results	Maximal power (Pmax) results	FV imbalance (FVimb) results	Conclusion (individualized = optimized)
1	Jiménez-Reyes et al., 2017	N = 84; males; 23±4 yr; 76±9 kg; 179±5 cm	Semi-professional soccer and rugby players	SJ = 31±4 cm	SJ FV-profile	9 weeks	2 sessions pr week with optimized strength and power training	Non-optimized: 2 sessions pr week with general strength and power training. Control: Training as usual	Changes in SJ height: Optimized: +11%; Non-optimized: +2%; Control: -1%; **Significant difference	Changes in Pmax: Optimized: +5%; Non-optimized: +2%; Control: +1%; **Significant difference	Changes in FVimb: Optimized: -26%; Non-optimized: +7%; Control: -1%; **Significant difference	"(…) individualized training program specifically addressing the force-velocity imbalance is more efficient at improving jumping performance than traditional resistance training."
6	Álvarez et al., 2019	N = 46; females; 19±1 yr; 55±6 kg; 164±8 cm	Professional female classic ballet dancers	CMJ = 28±2 cm	CMJ FV-profile	9 weeks	2 sessions pr week of optimized strength and power training	Control: Training as usual	Changes in CMJ height: Optimized: +14%; Control: 0%; **Significant difference	Changes in Pmax: Optimized: 0%; Control 0%; Not significantly different	Changes in FVimb: Optimized: -17%; Control 0%; **Significant difference	"A training plan addressing F-VIMB is an effective way of improving CMJ performance in female ballet dancers."
5	Jiménez-Reyes et al., 2019	N = 60; males; 24±4 yr; 76±9 kg; 179±5 cm	Professional futsal or semi-professional soccer and rugby players	SJ = 32±3 cm	SJ FV-profile	Range: 9 to 24 weeks (average of 13±5)	2 sessions pr week of optimized strength and power training	No control group	Change in SJ height: Optimized: +11% (probability: most likely)	Changes in Pmax: Optimized: force-group: 0% ("trivial"); velocity group 8% ("small"; probability: most likely )	Change in FVimb: Optimized: -31% (probability: most likely)	"(...) individualized training program specifically addressing the force-velocity imbalance is efficient at improving jumping performance even in trained subjects."
2	Zabaloy et al., 2020	N = 34; males; 22±3 yr; 88±7 kg; 177±13 cm	Highly trained rugby players	SJ = 30±4 cm	SJ FV-profile	7 weeks	2 sessions pr week of optimized strength and power training	Non-optimized: 2 sessions pr week with general strength and power training	Changes in SJ height: Optimized: 0%; Non-optimized: 0%; Not significantly different	Changes in Pmax: Optimized: -3%; Non-optimized: 0%; Not significantly different	Changes in FVimb: Optimized -29%; Non-optimized: 0%; **Significant difference	"(...) no positive changes were observed in jump performance for any of the intervention groups."
4	Lindberg et al., 2021	N = 40; males; 20±4 yr; 83±13 kg; 184±9 cm	National level team sport athletes	SJ = 32±4 cm	SJ FV-profile	10 weeks	Two intervention groups training 2 sessions pr week of optimized strength and power training: one group trained toward their optimal profile (Towards) and the second group away from their optimal profile (Away)	Non-optimized: 2 sessions pr week with general strength and power training	Changes in SJ height: Optimized Towards: +5%; Optimized Away: +4%; Control: +6%; Not significantly different	Changes in Pmax: Optimized Towards: +4%; Optimized Away: +4%; Non-optimized: +7%; Not significantly different	Changes in FVimb: Optimized Towards: -11%; Optimized Away: -5%; Control: -5%; Not significantly different	"Training toward an optimal SJ-FV- profile did not show favorable effects in SJ height, CMJ height, 10 and 30 m sprint time, 1RM strength or leg-press power compared to participants either training away from their optimal profile or balanced training irrespective of their initial FV-profile."
7	Simpson et al., 2021	N = 29; males; 24±3 yr; 95±22 kg; 18±6 cm	Professional rugby league	SJ = 40±7 cm	SJ FV-profile	8 weeks	3 sessions pr week of optimized strength and power training	Non-optimized: 3 sessions pr week general strength and power training	Changes in Jump height: Optimized: +7%; Non-optimized: +2%; **Significant difference	Changes in Pmax: Optimized: +11%; Non-optimized: +4%; **Significant difference	Changes in FVimb: Optimized: -11%; Non-optimized: +2%; **Significant difference	"programming based (…) F-V profile is a more effective method for improving F-V deficiencies, maximal strength, SJ, and peak-power."
8	Zubčić and Vučetić 2022	N = 30; males; 22±3 yr; 79±9 kg; 180±7 cm	University students. Training status was not defined, but all were force-deficient (inclusion criterion).	SJ = 42±6 cm	SJ FV-profile	7 weeks	2 sessions pr week of optimized heavy strength training (force group toward optimal profile) or velocity-oriented (opposite of optimal profile) training (velocity group)	No control group	Change in SJ height: Optimized: force-group: +12% (*significant change); velocity-group: +2% (not significant change)	Change in Pmax: Optimized: force-group: +3% (not significant change); velocity-group: +16% (*significant change)	Change in FVimb: Optimized: force-group: -14% (*significant change); velocity-group: +2% (not significant change)	"The results of the force group support the hypothesis of the effectiveness of a training program aimed at developing a deficient component of the F-v profile."
3	Barrera-Domínguez et al., 2023	N = 30; males; 23±6 yr; 86±11 kg; 187±7 cm	National level basketball players	CMJ = 32±4 cm	SJ FV-profile	8 weeks	2 sessions pr week with optimized strength and power training	Non-optimized: 2 sessions pr week with general strength and power training	Changes in CMJ height: Optimized: +21%; Non-optimized: -1%; **Significant difference	Changes in Pmax: Optimized: -1%; Control: +11%; Not significantly different (P=0.06)	Changes in FVimb: Optimized -19%; Control: 9%; **Significant difference (Data points extracted from figure)	"(...) individualised F-Vimb combined strength and plyometric training programme improved physical performance in jumping, sprint, and change of direction variables... In contrast, none of these changes were observed in the (Non-individualized) control group."
	Conceição et al., 2024	N = 9; males; 20±4 yr; 71±7 kg; 172±9 cm	National level table tennis players	CMJ = 32±3 cm	CMJ FV-profile	6 weeks	2-3 sessions pr week of optimized strength and power training	No control group	Change in CMJ height: Optimized: +7%; *Significant change	Change in Pmax: Optimized: +2%; No significant change	Change in FVimb: Optimized: -20%; *Significant change	"A six-week training intervention based on squats, deadlifts, and loaded CMJ jumps increased F0 and reduced the FVimb in elite table tennis players with a force deficit."
	Ishihara et al., 2024	N = 47; males; 21±2 yr; 98±21 kg; 185±10 cm	Collegiate Division I American football athletes	CMJ = 76±11 cm	SJ FV-profile	6 weeks	5 sessions pr week of optimized strength and power training	No control group	Change in CMJ height: Optimized: +4%; Only force-deficient athletes improved significantly	Change in Pmax: Optimized: +2%; Only velocity-deficient athletes improved significantly	Change in FVimb: Optimized: -25%; *Significant change for force- and velocity-deficient athletes	"Six weeks of individualized training was sufficient to correct %FVimb, but training did not enhance sprinting. While the FVP profiling is a feasible field-based approach in American football, learning how to best apply the FVP profiling to optimize performance is needed."
		Table Legend: Overview of the force-velocity (FV) studies identified through the systematic search. Changes in FV imbalance are presented as the average percentage-point change of the force deficit and velocity deficit training groups combined. A "+" indicates a shift away from the optimal profile (increased force or velocity deficit), while a "-" reflects a reduction in FV imbalance (progress to…
		Abbreviations	CMJ: countermovement jump; SJ: squat jump
